# Supplementary material for: Addressing overfitting bias due to sample overlap in polygenic risk scoring
Source: Alzheimers Dement. 2025 Apr 6;21(4):e70109. doi: 10.1002/alz.70109 (PMC11972974; doi:10.1002/alz.70109)
Supplement: Supplementary file 3 — Supporting Information [file ALZ-21-e70109-s003.xlsx]

## Sheet: S1
Supplementary Table 1. AUROC PRS-CS UKB CAD simulations with % increase
Train data %	Test data %	Overlap %	AUC	% increase
50	50	0	0.585666	-
50	50	1	0.586646	0.167348
50	50	3	0.595928	1.75223
50	50	5	0.601057	2.62797
50	50	10	0.622669	6.3182
50	50	20	0.670416	14.4708
50	50	40	0.757161	29.2822
50	50	60	0.820574	40.1096
50	50	90	0.931612	59.0689
60	40	0	0.582283	-
60	40	1	0.583685	0.240845
60	40	3	0.591793	1.63312
60	40	5	0.602291	3.43609
60	40	10	0.626081	7.52172
60	40	20	0.676666	16.2091
60	40	40	0.754956	29.6544
60	40	60	0.82945	42.4479
60	40	90	0.929468	59.6248
70	30	0	0.590128	-
70	30	1	0.595107	0.843682
70	30	3	0.602945	2.1719
70	30	5	0.613174	3.90537
70	30	10	0.636012	7.77528
70	30	20	0.671919	13.86
70	30	40	0.757141	28.3012
70	30	60	0.822412	39.3617
70	30	90	0.932742	58.0575
80	20	0	0.598292	-
80	20	1	0.60092	0.439183
80	20	3	0.607334	1.51135
80	20	5	0.61393	2.61372
80	20	10	0.63781	6.60512
80	20	20	0.682018	13.9941
80	20	40	0.760332	27.0837
80	20	60	0.823151	37.5835
80	20	90	0.935584	56.3757
90	10	0	0.62387	-
90	10	1	0.62534	0.235562
90	10	3	0.633626	1.56382
90	10	5	0.635294	1.83115
90	10	10	0.66339	6.3346
90	10	20	0.691435	10.83
90	10	40	0.762275	22.1849
90	10	60	0.837032	34.1676
90	10	90	0.929743	49.0283

## Sheet: S2
Supplementary Table 2. AUROC PRS-CS after adjustment with IVW, z-score and EraSOR
Train data %	Overlap %	Test data %	Unadjusted	Unadjusted-overlap	Unadjusted-nonoverlap	IVW	IVW-overlap	IVW-nonoverlap	Z-score	Z-score-overlap	Z-score-nonoverlap	EraSOR	EraSOR-overlap	EraSOR-nonoverlap
50	0	50	0.585666	NA	NA	NA	NA	NA	NA	NA	NA	NA	NA	NA
50	1	50	0.586646	0.996967	0.582023	0.582886	0.620652	0.582482	0.580501	0.600658	0.580275	0.570298	0.995772	0.565496
50	3	50	0.595928	0.994829	0.583341	0.580233	0.57149	0.580492	0.581509	0.575826	0.581677	0.560565	0.99418	0.546808
50	5	50	0.601057	0.995311	0.581935	0.581774	0.601608	0.580825	0.582326	0.598578	0.581556	0.55682	0.994461	0.535713
50	10	50	0.622669	0.994025	0.579064	0.58227	0.57793	0.582762	0.580233	0.578098	0.580471	0.53105	0.990583	0.52244
50	20	50	0.670416	0.992216	0.586232	0.578587	0.581197	0.577924	0.578174	0.581643	0.577303	0.487713	0.98047	0.608712
50	40	50	0.757161	0.985283	0.594152	0.575114	0.574281	0.575692	0.57834	0.580225	0.577013	0.482754	0.926369	0.767945
50	60	50	0.820574	0.979239	0.590871	0.576896	0.575439	0.578793	0.576461	0.576224	0.576696	0.537208	0.843503	0.887163
50	90	50	0.931612	0.965861	0.594129	0.569808	0.568917	0.578296	0.578006	0.578764	0.570584	0.513116	0.538862	0.989598
60	0	40	0.582283	NA	NA	NA	NA	NA	NA	NA	NA	NA	NA	NA
60	1	40	0.583685	0.9875	0.580069	0.581483	0.539527	0.581846	0.579186	0.528991	0.579614	0.570406	0.983045	0.56669
60	3	40	0.591793	0.989308	0.579353	0.582658	0.588421	0.582494	0.581074	0.588222	0.580858	0.560703	0.988119	0.547333
60	5	40	0.602291	0.986638	0.581315	0.581477	0.61574	0.579697	0.580418	0.614588	0.578618	0.554231	0.985015	0.530747
60	10	40	0.626081	0.987343	0.58353	0.578879	0.55668	0.581383	0.57859	0.567284	0.579843	0.543371	0.981043	0.507858
60	20	40	0.676666	0.984307	0.593909	0.578537	0.556057	0.584325	0.578739	0.561203	0.583277	0.528507	0.96472	0.587368
60	40	40	0.754956	0.978299	0.591517	0.574724	0.566966	0.580154	0.578146	0.574302	0.580874	0.523948	0.910373	0.750511
60	60	40	0.82945	0.975162	0.60177	0.569356	0.557045	0.587886	0.575397	0.566766	0.588375	0.550192	0.820752	0.854864
60	90	40	0.929468	0.96451	0.589547	0.568943	0.568519	0.572934	0.575104	0.574929	0.576706	0.519257	0.573259	0.972563
70	0	30	0.590128	NA	NA	NA	NA	NA	NA	NA	NA	NA	NA	NA
70	1	30	0.595107	0.975713	0.589988	0.589312	0.543438	0.589915	0.592398	0.545967	0.592967	0.59192	0.978344	0.586785
70	3	30	0.602945	0.986523	0.589598	0.590422	0.613566	0.589705	0.586322	0.609304	0.585599	0.58393	0.982137	0.570139
70	5	30	0.613174	0.982732	0.593081	0.59082	0.583435	0.591228	0.590172	0.581599	0.590641	0.576502	0.983615	0.554468
70	10	30	0.636012	0.984263	0.592293	0.588007	0.582095	0.588673	0.589484	0.584542	0.590025	0.559529	0.975749	0.507658
70	20	30	0.671919	0.982464	0.593417	0.59402	0.590894	0.594796	0.588424	0.594886	0.586859	0.545797	0.964687	0.558904
70	40	30	0.757141	0.977291	0.598153	0.582831	0.574251	0.588786	0.58726	0.583139	0.590101	0.542879	0.90721	0.714994
70	60	30	0.822412	0.973826	0.587214	0.581062	0.581375	0.580638	0.585477	0.591085	0.57705	0.565529	0.830064	0.833059
70	90	30	0.932742	0.967026	0.614042	0.577418	0.574839	0.600376	0.586972	0.586387	0.592223	0.557288	0.614738	0.944353
80	0	20	0.598292	NA	NA	NA	NA	NA	NA	NA	NA	NA	NA	NA
80	1	20	0.60092	0.977505	0.596782	0.59774	0.53485	0.598424	0.597025	0.525387	0.598248	0.592189	0.968293	0.588105
80	3	20	0.607334	0.982345	0.595288	0.596351	0.600008	0.596231	0.598492	0.610153	0.598114	0.587517	0.98429	0.574785
80	5	20	0.61393	0.982182	0.593719	0.593944	0.610341	0.593075	0.595019	0.610775	0.594202	0.579479	0.978027	0.557619
80	10	20	0.63781	0.978465	0.595777	0.594418	0.574163	0.596824	0.596439	0.574031	0.599169	0.568373	0.963291	0.519798
80	20	20	0.682018	0.977405	0.601055	0.593569	0.580585	0.596979	0.593574	0.594125	0.593437	0.553788	0.953034	0.554287
80	40	20	0.760332	0.971023	0.602421	0.590248	0.573301	0.602583	0.595679	0.586544	0.602379	0.553342	0.885972	0.691508
80	60	20	0.823151	0.964647	0.610202	0.587078	0.577136	0.601553	0.594	0.586395	0.605051	0.564055	0.808899	0.792834
80	90	20	0.935584	0.964609	0.609695	0.583229	0.580284	0.61461	0.588854	0.587268	0.605652	0.572034	0.61744	0.917449
90	0	10	0.62387	NA	NA	NA	NA	NA	NA	NA	NA	NA	NA	NA
90	1	10	0.62534	0.979891	0.621406	0.624279	0.694837	0.623553	0.617145	0.584239	0.617436	0.59502	0.970652	0.590847
90	3	10	0.633626	0.972351	0.621179	0.621984	0.675164	0.620171	0.621566	0.649501	0.620645	0.587225	0.964326	0.573639
90	5	10	0.635294	0.977162	0.618257	0.61728	0.583091	0.61894	0.619121	0.588471	0.62055	0.585979	0.948968	0.567809
90	10	10	0.66339	0.975758	0.622109	0.617517	0.6099	0.618455	0.619759	0.619	0.619886	0.577065	0.953026	0.52776
90	20	10	0.691435	0.972188	0.616931	0.61899	0.619589	0.618742	0.617277	0.620036	0.616521	0.564361	0.942197	0.535477
90	40	10	0.762275	0.97526	0.612707	0.612948	0.611464	0.614102	0.619025	0.61886	0.619375	0.573134	0.896565	0.64848
90	60	10	0.837032	0.966409	0.62924	0.609192	0.599387	0.62447	0.614582	0.605512	0.628545	0.579317	0.79959	0.764423
90	90	10	0.929743	0.957004	0.661456	0.606904	0.603332	0.641807	0.618447	0.61459	0.655613	0.593839	0.642933	0.870307

## Sheet: S3
Supplementary Table 3. AUROC PRSice2 including adjustment with IVW, z-score and EraSOR
Train data %	Test data %	Overlap %	PRSice-2	IVW	Z-score
50	50	0	0.554093	NA	NA
50	50	1	0.565363	0.563107	0.563302
50	50	10	0.606535	0.551547	0.559723
50	50	20	0.654228	0.551438	0.559263
50	50	3	0.575459	0.561874	0.562962
50	50	40	0.745322	0.551465	0.55518
50	50	5	0.57935	0.559083	0.562417
50	50	60	0.800095	0.551467	0.556588
50	50	90	0.939851	0.551444	0.551559
60	40	0	0.558133	NA	NA
60	40	1	0.563072	0.563745	0.559847
60	40	10	0.609766	0.556108	0.557785
60	40	20	0.646976	0.553871	0.55793
60	40	3	0.572918	0.560924	0.562169
60	40	40	0.741989	0.555449	0.55616
60	40	5	0.57911	0.56064	0.562807
60	40	60	0.829426	0.558097	0.555634
60	40	90	0.93914	0.558068	0.555646
70	30	0	0.559868	NA	NA
70	30	1	0.565695	0.566576	0.565426
70	30	10	0.597298	0.560744	0.564455
70	30	20	0.647341	0.559625	0.562661
70	30	3	0.57119	0.559506	0.563607
70	30	40	0.722399	0.558061	0.559678
70	30	5	0.582318	0.564326	0.565541
70	30	60	0.812142	0.54959	0.557006
70	30	90	0.936363	0.549587	0.549503
80	20	0	0.559516	NA	NA
80	20	1	0.559815	0.578549	0.574594
80	20	10	0.602363	0.558753	0.575053
80	20	20	0.63327	0.558131	0.569791
80	20	3	0.563039	0.573144	0.571749
80	20	40	0.743605	0.55469	0.567901
80	20	5	0.572045	0.572401	0.57139
80	20	60	0.816825	0.555446	0.566903
80	20	90	0.948876	0.553465	0.563111
90	10	0	0.571516	NA	NA
90	10	1	0.570756	0.59552	0.593229
90	10	10	0.612668	0.587053	0.589402
90	10	20	0.647525	0.585183	0.591258
90	10	3	0.580371	0.595042	0.593079
90	10	40	0.735067	0.579337	0.588696
90	10	5	0.580825	0.593133	0.59149
90	10	60	0.824736	0.56983	0.585763
90	10	90	0.944227	0.56812	0.580445

## Sheet: S4
Supplementary Table 4. AUROC LDPred2 including adjustment with IVW, z-score and EraSOR
Train data %	Overlap %	Test data %	LDPred-2	IVW	Z-score
50	0	50	0.554093	NA	NA
50	1	50	0.565363	0.563107	0.563302
50	10	50	0.606535	0.551547	0.559723
50	20	50	0.654228	0.551438	0.559263
50	3	50	0.575459	0.561874	0.562962
50	40	50	0.745322	0.551465	0.55518
50	5	50	0.57935	0.559083	0.562417
50	60	50	0.800095	0.551467	0.556588
50	90	50	0.939851	0.551444	0.551559
60	0	40	0.558133	NA	NA
60	1	40	0.563072	0.563745	0.559847
60	10	40	0.609766	0.556108	0.557785
60	20	40	0.646976	0.553871	0.55793
60	3	40	0.572918	0.560924	0.562169
60	40	40	0.741989	0.555449	0.55616
60	5	40	0.57911	0.56064	0.562807
60	60	40	0.829426	0.558097	0.555634
60	90	40	0.93914	0.558068	0.555646
70	0	30	0.559868	NA	NA
70	1	30	0.565695	0.566576	0.565426
70	10	30	0.597298	0.560744	0.564455
70	20	30	0.647341	0.559625	0.562661
70	3	30	0.57119	0.559506	0.563607
70	40	30	0.722399	0.558061	0.559678
70	5	30	0.582318	0.564326	0.565541
70	60	30	0.812142	0.54959	0.557006
70	90	30	0.936363	0.549587	0.549503
80	0	20	0.559516	NA	NA
80	1	20	0.559815	0.578549	0.574594
80	10	20	0.602363	0.558753	0.575053
80	20	20	0.63327	0.558131	0.569791
80	3	20	0.563039	0.573144	0.571749
80	40	20	0.743605	0.55469	0.567901
80	5	20	0.572045	0.572401	0.57139
80	60	20	0.816825	0.555446	0.566903
80	90	20	0.948876	0.553465	0.563111
90	0	10	0.571516	NA	NA
90	1	10	0.570756	0.59552	0.593229
90	10	10	0.612668	0.587053	0.589402
90	20	10	0.647525	0.585183	0.591258
90	3	10	0.580371	0.595042	0.593079
90	40	10	0.735067	0.579337	0.588696
90	5	10	0.580825	0.593133	0.59149
90	60	10	0.824736	0.56983	0.585763
90	90	10	0.944227	0.56812	0.580445

## Sheet: S5
Supplementary Table 5. OR per sd using PRS-CS including adjustment with IVW, z-score and EraSOR
Train data %	Overlap %	Test data %	Unadjusted	Unadjusted-overlap	Unadjusted-nonoverlap	IVW	IVW-overlap	IVW-nonoverlap	Z-score	Z-score-overlap	Z-score-nonoverlap	EraSOR	EraSOR-overlap	EraSOR-nonoverlap
50	0	50	1.37087	NA	NA	NA	NA	NA	NA	NA	NA	NA	NA	NA
50	1	50	1.40481	63.3308	1.35692	1.3579	1.55867	1.35561	1.34687	1.47766	1.34523	1.31961	70.3316	1.27301
50	3	50	1.48794	47.8655	1.36288	1.34635	1.25529	1.34836	1.35297	1.27885	1.35449	1.31449	42.4931	1.1944
50	5	50	1.55584	50.889	1.36002	1.35479	1.48623	1.34883	1.35608	1.43523	1.35234	1.32485	36.4575	1.14271
50	10	50	1.78106	46.2716	1.34826	1.35147	1.29963	1.35713	1.34156	1.32782	1.34307	1.28902	36.5283	0.919259
50	20	50	2.26027	43.1168	1.38347	1.33363	1.35882	1.32749	1.33601	1.36276	1.32943	1.2898	24.1261	0.654438
50	40	50	3.32836	26.8865	1.44169	1.31691	1.30192	1.32755	1.33408	1.32645	1.33932	1.22823	8.81742	0.327539
50	60	50	4.61435	22.8937	1.43118	1.33014	1.32468	1.33612	1.3267	1.32826	1.32301	1.11332	4.59197	0.15708
50	90	50	10.3253	16.214	1.51813	1.29271	1.28703	1.34936	1.32878	1.32953	1.3217	0.831632	1.14598	0.0356409
60	0	40	1.35651	NA	NA	NA	NA	NA	NA	NA	NA	NA	NA	NA
60	1	40	1.37448	53.0767	1.34379	1.35821	1.09682	1.36007	1.34585	1.06023	1.3481	1.31173	47.3373	1.28054
60	3	40	1.46177	33.1085	1.34755	1.36133	1.38405	1.36045	1.35022	1.36983	1.3495	1.30381	30.8273	1.1947
60	5	40	1.54958	23.3329	1.353	1.35164	1.48427	1.34452	1.34859	1.49639	1.34085	1.3043	24.0371	1.12269
60	10	40	1.76855	28.8044	1.37222	1.33828	1.22674	1.35125	1.34195	1.28284	1.34844	1.30884	24.2946	0.971958
60	20	40	2.25248	25.3007	1.43154	1.3408	1.21871	1.37361	1.33965	1.25099	1.36304	1.29003	14.6977	0.716824
60	40	40	3.28394	22.2775	1.43589	1.31785	1.26983	1.3524	1.33261	1.30186	1.35429	1.23426	7.36518	0.360615
60	60	40	4.72357	18.2865	1.50911	1.28882	1.23027	1.38105	1.31872	1.27642	1.38442	1.17139	3.90773	0.202509
60	90	40	10.1257	15.8841	1.49599	1.29055	1.28345	1.35601	1.31849	1.31435	1.35465	0.969295	1.30407	0.057711
70	0	30	1.41458	NA	NA	NA	NA	NA	NA	NA	NA	NA	NA	NA
70	1	30	1.45353	13.249	1.41005	1.40633	1.16566	1.40969	1.4195	1.17999	1.42273	1.43114	19.2615	1.38803
70	3	30	1.53582	29.7647	1.41182	1.41167	1.45589	1.41011	1.39255	1.43946	1.39088	1.42555	33.481	1.30922
70	5	30	1.61458	23.3955	1.4318	1.40678	1.29651	1.41188	1.40319	1.28251	1.40881	1.40146	27.0098	1.23009
70	10	30	1.85594	29.1943	1.42815	1.39679	1.32366	1.40451	1.4023	1.35195	1.40713	1.3928	22.2224	1.03444
70	20	30	2.23423	26.3344	1.44825	1.42253	1.36623	1.4357	1.40354	1.40792	1.40158	1.37187	16.1392	0.803003
70	40	30	3.34476	21.4575	1.48911	1.36331	1.30159	1.408	1.3861	1.35667	1.40674	1.3178	7.30969	0.422784
70	60	30	4.6296	19.1555	1.45386	1.36106	1.34601	1.38416	1.38126	1.39518	1.36142	1.29975	4.23501	0.236284
70	90	30	10.6844	17.2879	1.55795	1.33826	1.32802	1.43145	1.38719	1.38669	1.39151	1.15944	1.54504	0.0996742
80	0	20	1.46107	NA	NA	NA	NA	NA	NA	NA	NA	NA	NA	NA
80	1	20	1.48568	62.7906	1.45333	1.4505	1.13494	1.45401	1.45793	0.915818	1.46404	1.44141	18.7696	1.41152
80	3	20	1.55618	30.3728	1.44733	1.45773	1.46316	1.45695	1.46039	1.52726	1.45791	1.44111	34.5589	1.33452
80	5	20	1.62324	22.6462	1.44038	1.44127	1.50154	1.43802	1.44184	1.5119	1.43812	1.43223	15.2853	1.2599
80	10	20	1.85383	17.9071	1.45867	1.44843	1.35661	1.45979	1.45533	1.3387	1.47027	1.42325	13.2272	1.09103
80	20	20	2.28746	19.489	1.48055	1.43862	1.37935	1.45412	1.4337	1.44084	1.43148	1.40885	13.5349	0.828718
80	40	20	3.32836	16.5443	1.49294	1.41457	1.33584	1.47439	1.44878	1.40868	1.47768	1.37653	5.87568	0.47089
80	60	20	4.62557	16.1603	1.55937	1.40657	1.35555	1.48085	1.43291	1.39121	1.49174	1.32588	3.80822	0.297367
80	90	20	10.7173	15.847	1.58491	1.38067	1.3637	1.57365	1.41643	1.4088	1.50226	1.26739	1.5757	0.129427
90	0	10	1.58808	NA	NA	NA	NA	NA	NA	NA	NA	NA	NA	NA
90	1	10	1.58347	378.455	1.55423	1.567	1.62262	1.56526	1.54317	1.12571	1.54619	1.42163	111.385	1.3954
90	3	10	1.67875	15.4706	1.55468	1.56363	1.83317	1.55248	1.5531	1.6347	1.54801	1.4064	17.1455	1.29969
90	5	10	1.70565	15.8291	1.54506	1.54138	1.46632	1.54438	1.54896	1.45871	1.55234	1.40357	10.989	1.26504
90	10	10	1.97226	18.5485	1.57906	1.53653	1.45319	1.54512	1.54455	1.504	1.54803	1.40271	11.9492	1.08566
90	20	10	2.30384	15.9645	1.54027	1.55587	1.5642	1.55233	1.54266	1.56175	1.53643	1.40773	10.0812	0.856534
90	40	10	3.24796	18.1036	1.5475	1.50622	1.47313	1.52673	1.54172	1.53028	1.54767	1.38544	6.45331	0.535107
90	60	10	4.70989	14.8486	1.61512	1.4806	1.42143	1.57637	1.51937	1.46656	1.60438	1.39142	3.55405	0.324633
90	90	10	9.52224	13.046	1.85732	1.47979	1.45646	1.69907	1.54906	1.52303	1.79862	1.36258	1.69672	0.165866

## Sheet: S6
Supplementary Table 6. AUROC for small target data using PRS-CS (10 simulations)
Overlap samples	Unadjusted	Unadjusted-overlap	Unadjusted-nonoverlap	IVW	IVW-overlap	IVW-nonoverlap	Z-score	Z-score-overlap	Z-score-nonoverlap	EraSOR	EraSOR-overlap	EraSOR-nonoverlap
0	0.590032	NA	NA	NA	NA	NA	NA	NA	NA	NA	NA	NA
100	0.660322	0.9441	0.590032	0.579976	0.5797	0.585372	0.58316	0.565	0.592132	0.54345	0.9197	0.546884
200	0.706592	0.94985	0.590032	0.580215	0.5872	0.589324	0.570724	0.5656	0.581	0.544968	0.8988	0.612694
300	0.753802	0.972456	0.590032	0.597619	0.619911	0.592324	0.585589	0.5839	0.59426	0.565945	0.925811	0.666256
400	0.779112	0.964762	0.590032	0.615485	0.657566	0.590484	0.610549	0.640112	0.59138	0.585804	0.904134	0.695138
500	0.800183	0.965976	0.590032	0.60658	0.62583	0.599356	0.592761	0.603602	0.594008	0.569515	0.873532	0.74679
0	0.593448	NA	NA	NA	NA	NA	NA	NA	NA	NA	NA	NA
100	0.669125	0.9736	0.593448	0.59264	0.6125	0.59055	0.595604	0.5749	0.60067	0.559689	0.95	0.53208
200	0.717874	0.973775	0.593448	0.600745	0.6367	0.591552	0.590373	0.600075	0.589252	0.570463	0.93655	0.597544
300	0.759698	0.964567	0.593448	0.605202	0.633889	0.593448	0.599285	0.624033	0.590448	0.567973	0.908011	0.669672
400	0.797059	0.980494	0.593448	0.627188	0.680056	0.593176	0.616481	0.650487	0.599398	0.590133	0.919112	0.709306
500	0.804936	0.968924	0.593448	0.596719	0.613134	0.591058	0.591611	0.605694	0.589264	0.581744	0.882688	0.729982
0	0.606088	NA	NA	NA	NA	NA	NA	NA	NA	NA	NA	NA
100	0.675189	0.9583	0.606088	0.588858	0.5496	0.597896	0.592336	0.4877	0.609872	0.579808	0.9483	0.505172
200	0.734976	0.977275	0.606088	0.604906	0.63385	0.597556	0.599981	0.590075	0.606806	0.573146	0.9428	0.601486
300	0.768708	0.972289	0.606088	0.609431	0.645744	0.598894	0.607985	0.637322	0.601208	0.570793	0.916611	0.66524
400	0.799877	0.976187	0.606088	0.610342	0.634547	0.597896	0.610257	0.641734	0.593024	0.584661	0.916025	0.705068
500	0.819094	0.977292	0.606088	0.609059	0.630216	0.595576	0.607798	0.622168	0.60048	0.574397	0.884692	0.751588
0	0.562976	NA	NA	NA	NA	NA	NA	NA	NA	NA	NA	NA
100	0.650369	0.9758	0.562976	0.564415	0.6325	0.554254	0.562775	0.6521	0.549048	0.558925	0.9627	0.543386
200	0.701733	0.9723	0.562976	0.585631	0.6518	0.560456	0.571677	0.610738	0.554776	0.55269	0.9318	0.62416
300	0.743147	0.967489	0.562976	0.595125	0.664467	0.560196	0.582075	0.617389	0.567466	0.577059	0.917978	0.654222
400	0.765143	0.964562	0.562976	0.589195	0.631856	0.559924	0.576386	0.605522	0.556948	0.588672	0.905212	0.686194
500	0.797732	0.970948	0.562976	0.600522	0.646858	0.56226	0.598224	0.632208	0.573314	0.59343	0.897156	0.731648
0	0.564772	NA	NA	NA	NA	NA	NA	NA	NA	NA	NA	NA
100	0.643731	0.9601	0.564772	0.575389	0.6579	0.567204	0.564746	0.5854	0.567034	0.566871	0.9402	0.522582
200	0.708275	0.977275	0.564772	0.586499	0.6715	0.561972	0.577726	0.643525	0.559774	0.561992	0.9408	0.621916
300	0.747492	0.976356	0.564772	0.616779	0.719939	0.564216	0.603301	0.675089	0.566656	0.595103	0.943556	0.654692
400	0.777306	0.966712	0.564772	0.614683	0.674312	0.573572	0.60138	0.649138	0.569038	0.585673	0.905006	0.71089
500	0.79345	0.964388	0.564772	0.603608	0.652286	0.561084	0.598576	0.637182	0.56321	0.594213	0.898656	0.736474
0	0.596232	NA	NA	NA	NA	NA	NA	NA	NA	NA	NA	NA
100	0.661281	0.9484	0.596232	0.601444	0.6302	0.601724	0.594008	0.5863	0.598612	0.54731	0.9369	0.544744
200	0.724259	0.966125	0.596232	0.587238	0.5947	0.587478	0.586807	0.595525	0.585306	0.555774	0.93605	0.625918
300	0.753974	0.963444	0.596232	0.589285	0.607244	0.590994	0.591187	0.608878	0.590936	0.546441	0.897744	0.685074
400	0.781457	0.965656	0.596232	0.598485	0.628719	0.588976	0.598744	0.621066	0.594114	0.570124	0.898375	0.71405
500	0.806058	0.968236	0.596232	0.58607	0.596604	0.586396	0.593786	0.604654	0.59396	0.576399	0.87166	0.743232
0	0.572202	NA	NA	NA	NA	NA	NA	NA	NA	NA	NA	NA
100	0.65109	0.9634	0.572202	0.586793	0.6921	0.569546	0.581032	0.6193	0.575212	0.56561	0.9584	0.530914
200	0.700695	0.95825	0.572202	0.583157	0.625875	0.568604	0.570711	0.601925	0.560632	0.553367	0.925325	0.623668
300	0.74566	0.965589	0.572202	0.600141	0.660078	0.570792	0.590949	0.623944	0.579326	0.569005	0.925722	0.66918
400	0.776714	0.9715	0.572202	0.581425	0.624394	0.56164	0.584535	0.62245	0.568606	0.556859	0.90145	0.733584
500	0.793237	0.964668	0.572202	0.589376	0.631752	0.559656	0.58622	0.62502	0.56262	0.576893	0.889432	0.746444
0	0.566378	NA	NA	NA	NA	NA	NA	NA	NA	NA	NA	NA
100	0.650168	0.9762	0.566378	0.577543	0.6552	0.570766	0.571239	0.6125	0.569932	0.54109	0.9528	0.55898
200	0.709444	0.97645	0.566378	0.603571	0.70225	0.571828	0.588143	0.65615	0.568288	0.56616	0.95545	0.621302
300	0.750099	0.975644	0.566378	0.591391	0.649333	0.566154	0.581765	0.629267	0.56311	0.570406	0.928144	0.67922
400	0.779313	0.974931	0.566378	0.594678	0.631806	0.57304	0.596688	0.6394	0.572358	0.562974	0.909169	0.739312
500	0.797485	0.96856	0.566378	0.593881	0.632742	0.5674	0.589773	0.62272	0.570448	0.577534	0.886256	0.749998
0	0.57257	NA	NA	NA	NA	NA	NA	NA	NA	NA	NA	NA
100	0.655774	0.9742	0.57257	0.586175	0.6643	0.574288	0.577772	0.616	0.573116	0.554729	0.9585	0.547726
200	0.71637	0.976275	0.57257	0.591025	0.647925	0.57239	0.583489	0.613925	0.574302	0.565319	0.944462	0.61464
300	0.744413	0.964733	0.57257	0.57855	0.591439	0.575054	0.58268	0.582128	0.585828	0.564007	0.904433	0.67276
400	0.779121	0.971906	0.57257	0.597088	0.652341	0.564646	0.587579	0.624381	0.568176	0.573076	0.905494	0.717396
500	0.802341	0.973128	0.57257	0.601101	0.64092	0.57686	0.594615	0.630756	0.571484	0.585578	0.893456	0.7459
0	0.611	NA	NA	NA	NA	NA	NA	NA	NA	NA	NA	NA
100	0.683419	0.9725	0.611	0.606607	0.5946	0.610712	0.5938	0.5688	0.599448	0.580533	0.9527	0.511168
200	0.720359	0.956175	0.611	0.614006	0.638675	0.612884	0.597145	0.57925	0.606704	0.58437	0.925625	0.568232
300	0.769269	0.973233	0.611	0.611417	0.632589	0.605836	0.597627	0.591167	0.604328	0.582528	0.916011	0.640792
400	0.788459	0.964781	0.611	0.610509	0.647513	0.598236	0.597722	0.61755	0.596256	0.599709	0.906194	0.662314
500	0.81764	0.972168	0.611	0.60845	0.622328	0.606108	0.597039	0.610608	0.592088	0.590067	0.8876	0.72646

## Sheet: S7
Supplementary Table 7. AUROC on unadjusted/adjusted overlapped samples for Agen-T2D - KoGES Analysis
Adjusted Samples (n=5,490)
P-value/Method	Unadjusted	EraSOR	IVW	Z-scored
No Threshold	0.761	0.6394	0.6403	0.7161
0.01	0.6674	0.5125	0.5178	0.6023
0.05	0.661	0.5271	0.4934	0.5946
0.1	0.645	0.517	0.508	0.5914
0.2	0.633	0.4848	0.5057	0.5789
0.5	0.5359	0.5097	0.5117	0.5067
Non-Adjusted Samples (n = 66,720)
P-value/Method	Unadjusted	EraSOR	IVW	Z-scored
No Threshold	0.764	0.7628	0.7633	0.7646
0.01	0.6763	0.6739	0.6754	0.6747
0.05	0.6592	0.6565	0.6578	0.6558
0.1	0.6393	0.6413	0.6389	0.6411
0.2	0.6111	0.6154	0.6134	0.6131
0.5	0.5355	0.5426	0.5474	0.5409

## Sheet: S8
Supplementary Table 8. AUROC and OR for IGAP-ADNI analysis
Dataset	Method	AUROC	OR
Overlapped (n=327)	PRS-CS	0.915	20.21
Non-overlapped (n=713)	PRS-CS	0.726	4.34
Total (n=1040)	PRS-CS	0.79	6.64
Overlapped (n=327)	IVW	0.667	1.76
Non-overlapped (n=713)	IVW	0.729	4.04
Total (n=1040)	IVW	0.716	3.23
Overlapped (n=327)	Z-score	0.712	2.29
Non-overlapped (n=713)	Z-score	0.726	4.28
Total (n=1040)	Z-score	0.727	3.77
Overlapped (n=327)	EraSOR	0.878	10.51
Non-overlapped (n=713)	EraSOR	0.652	2.19
Total (n=1040)	EraSOR	0.727	3.5

## Sheet: S9
Supplementary Table 9. -log10 P-value of AD PRS for predicting imaging phenotypes. * overlapped samples removed
-log10 P-value of AD PRS coefficient for predicting phenotypes. First column indicates model results from PRS and covariates, whereas second column shows the model where APOE4 genotype is included in the association model
	PRS		PRS + APOE
Phenotype	Unadjusted*	Z-score	Unadjusted*	Z-score
FDG	8.46764	11.1547	0.988839	1.63962
PIB	0.215585	0.26524	0.0408399	0.0321618
AV45	21.7192	21.1156	1.22129	1.25663
ABETA	27.7698	34.8428	1.55383	2.77204
TAU	11.2475	13.525	0.428099	1.27565
PTAU	12.872	15.3138	0.4945	1.33542
CDRSB	13.3388	20.1535	3.5846	6.49029
ADAS11	14.9168	24.6342	4.15598	8.14817
ADAS13	19.9169	31.9866	6.09007	11.513
ADASQ4	25.769	40.2882	8.2279	14.7153
MMSE	14.2674	23.358	3.73158	8.19229
RAVLT_immediate	19.9095	32.2844	6.16833	13.6652
RAVLT_learning	15.3649	21.5946	5.79231	7.61546
RAVLT_forgetting	2.15664	3.65772	0.0903691	0.634656
RAVLT_perc_forgetting	18.0146	26.4278	5.03811	8.13472
LDELTOTAL	22.4223	34.4583	6.19279	11.3408
DIGITSCOR	1.47283	7.56565	2.14909	5.56445
TRABSCOR	8.1908	15.8242	2.72042	7.16444
FAQ	7.50798	12.413	2.93913	4.9159
Ventricles	0.229144	1.55516	0.279202	1.15952
Hippocampus	11.4308	20.9648	1.5544	4.16181
WholeBrain	2.31894	5.58581	0.47834	2.06088
Entorhinal	8.43358	17.4711	1.51437	4.63747
Fusiform	2.635	7.01536	0.58676	2.51965
MidTemp	3.29451	7.24364	0.721558	2.41426
ICV	0.568484	0.792938	0.0146911	0.468504
mPACCdigit	24.4672	38.2541	6.86021	13.3371
mPACCtrailsB	24.7421	39.6063	7.41713	14.3921
